# Supplementary material for: Inflammatory Cytokines and Chemokines Are Synergistically Induced in a ROS-Dependent Manner by a Co-Culture of Corneal Epithelial Cells and Neutrophil-like Cells in the Presence of Particulate Matter
Source: Antioxidants (Basel). 2024 Apr 16;13(4):467. doi: 10.3390/antiox13040467 (PMC11047649; doi:10.3390/antiox13040467)
Supplement: Supplementary file 1 [file antioxidants-13-00467-s001.zip]

Archive with 2 entries (2 files):
- antioxidants-2917673-supplementary.pdf
- supplement v1.mp4
